# Supplementary material for: Impact of Deep Learning-Based Reconstruction on the Accuracy and Precision of Cardiac Tissue Characterization
Source: Diagnostics (Basel). 2026 Jan 21;16(2):348. doi: 10.3390/diagnostics16020348 (PMC12840211; doi:10.3390/diagnostics16020348)
Supplement: Supplementary file 1 [file diagnostics-16-00348-s001.zip]

Archive with 1 entries (1 files):
- diagnostics-4075967-supplementary.pdf
